# Supplementary material for: The Effects of GC-Biased Gene Conversion on Patterns of Genetic Diversity among and across Butterfly Genomes
Source: Genome Biol Evol. 2021 Mar 24;13(5):evab064. doi: 10.1093/gbe/evab064 (PMC8175052; doi:10.1093/gbe/evab064)
Supplement: evab064_Supplementary_Data [file evab064_supplementary_data.zip]

Archive with 3 entries (3 files):
- gBGC_diversity_GBE_supp_rev1.docx
- Table_S3.xlsx
- gBGC_diversity_figure_legends.docx
