# Supplementary material for: The Effects of GC-Biased Gene Conversion on Patterns of Genetic Diversity among and across Butterfly Genomes
Source: Genome Biol Evol. 2021 Mar 24;13(5):evab064. doi: 10.1093/gbe/evab064 (PMC8175052; doi:10.1093/gbe/evab064)
Supplement: evab064_Supplementary_Data [file evab064_supplementary_data.zip › Table_S3.xlsx]

## Sheet: Sheet1
Population	Mutation Category	Best fitting model according to reduction of all insignificant terms	CDS_density		CDS_density^2		GC_content		GC_content^2		CDS_density:GC_content
			t-value	p-value	t-value	p-value	t-value	p-value	t-value	p-value	t-value	p-value
Swe-sin	WW	GC_content					-13.16	<2e-16
Swe-sin	SS	CDS_density + GC_content + GC_content^2	-3.980	0.000134			-14.023	<2e-16	-3.919	0.000166
Swe-sin	SW	CDS_density + GC_content + GC_content^2	-7.372	5.91e-11			-23.438	<2e-16	-5.726	1.17e-07
Swe-sin	WS	CDS_density + GC_content + GC_content^2	-7.644	1.60e-11			-14.840	<2e-16	-4.810	5.59e-06
Spa-sin	WW	CDS_density + CDS_density^2 + GC_content + GC_content^2 + CDS_density:GC_content	-6.728	1.33e-09	5.214	1.10e-06	-13.862	<2e-16	-4.266	4.74e-05	4.509	1.88e-05
Spa-sin	SS	CDS_density + GC_content + GC_content^2	-5.237	9.61e-07			-13.238	<2e-16	-5.139	1.45e-06
Spa-sin	SW	CDS_density + CDS_density^2 + GC_content + GC_content^2 + CDS_density:GC_content	-5.750	1.10e-07	5.043	2.22e-06	-11.607	<2e-16	-7.057	2.88e-10	4.191	6.28e-05
Spa-sin	WS	CDS_density + CDS_density^2 + GC_content + GC_content^2 + CDS_density:GC_content	-5.782	9.57e-08	4.401	2.85e-05	-8.656	1.32e-13	-6.414	5.66e-09	4.139	7.61e-05
Kaz-sin	WW	CDS_density + GC_content	-19.66	<2e-16			-31.98	<2e-16
Kaz-sin	SS	CDS_density + GC_content + GC_content^2	-4.174	6.58e-05			-13.547	<2e-16	-3.513	0.000677
Kaz-sin	SW	CDS_density + CDS_density^2 + GC_content + GC_content^2	-9.353	3.99e-15	3.433	0.000887	-22.227	<2e-16	-2.678	0.008727
Kaz-sin	WS	CDS_density + CDS_density^2 + GC_content	-24.162	<2e-16	5.532	2.73e-07	-24.100	<2e-16
Kaz-juv	WW	CDS_density + GC_content + GC_content^2	-7.313	7.86e-11			-19.681	<2e-16	-2.779	0.00656
Kaz-juv	SS	CDS_density + CDS_density^2 + GC_content + GC_content^2 + CDS_density:GC_content	-3.408	0.000964	3.952	0.000150	-6.267	1.1e-08	-2.531	0.013033	2.541	0.012694
Kaz-juv	SW	CDS_density + GC_content + GC_content^2	-6.659	1.72e-09			-18.040	<2e-16	-6.402	5.64e-09
Kaz-juv	WS	CDS_density + CDS_density^2 + GC_content + GC_content^2 + CDS_density:GC_content	-3.663	0.000412	3.006	0.003391	-6.76	1.15e-09	-3.043	0.003038	2.501	0.014104
Ire-juv	WW	CDS_density + GC_content	-12.90	<2e-16			-16.55	<2e-16
Ire-juv	SS	NA
Ire-juv	SW	GC_content					-4.801	5.66e-06
Ire-juv	WS	GC_content					-4.178	6.38e-05
Spa-rea	WW	CDS_density + CDS_density^2 + GC_content + GC_content^2 + CDS_density:GC_content	-3.839	0.000224	2.841	0.005519	-8.044	2.58e-12	-3.485	0.000749	2.678	0.008737
Spa-rea	SS	CDS_density + CDS_density^2 + GC_content + GC_content^2 + CDS_density:GC_content	-3.662	0.000414	2.773	0.006701	-6.629	2.11e-09	-4.706	8.68e-06	2.979	0.003678
Spa-rea	SW	CDS_density + CDS_density^2 + GC_content + GC_content^2 + CDS_density:GC_content	-5.221	1.06e-06	3.972	0.00014	-9.335	4.77e-15	-7.350	7.21e-11	4.198	6.11e-05
Spa-rea	WS	CDS_density + CDS_density^2 + GC_content + GC_content^2 + CDS_density:GC_content	-3.646	0.000436	2.594	0.011009	-5.244	9.65e-07	-5.330	6.73e-07	2.859	0.005230
